# Supplementary material for: Individual Differences in Vicarious Pain Perception Linked to Heightened Socially Elicited Emotional States
Source: Front Psychol. 2018 Dec 4;9:2355. doi: 10.3389/fpsyg.2018.02355 (PMC6288400; doi:10.3389/fpsyg.2018.02355)
Supplement: Supplementary file 2 [file Data_Sheet_2.xlsx]

## Sheet: Sheet1
Scores for each of the variables that were included in the Factor Analysis
Group	EQ_ER	EQ_CE	EQ_SS	ECS	HAS	IRI_PT	IRI_FS	IRI_EC	IRI_PD
C	3	4	6	40	79	15	14	16	10
C	4	5	4	40	77	16	16	14	18
C	2	6	3	32	86	24	16	24	18
C	4	4	3	33	72	21	18	22	15
C	7	7	7	40	82	24	27	20	17
C	2	4	5	38	72	15	11	14	19
C	5	3	4	44	76	23	24	23	16
C	8	10	8	49	97	15	17	17	14
C	3	5	2	38	66	15	17	16	14
C	8	7	2	49	90	25	1	12	7
C	7	1	3	48	80	13	12	20	19
C	3	6	6	26	66	14	23	18	9
C	2	6	7	22	70	16	12	12	12
C	3	3	8	39	76	19	18	18	8
C	6	6	2	39	81	11	17	11	9
C	5	5	3	45	75	12	10	16	17
C	3	5	5	42	81	16	25	23	14
C	8	9	10	0	77	21	25	27	9
C	5	5	1	35	67	18	21	28	7
C	8	8	7	33	91	19	26	26	13
C	3	5	4	42	63	18	18	19	16
C	8	5	7	48	94	20	23	27	17
C	4	1	2	34	71	17	18	16	25
C	3	1	6	37	58	22	17	17	18
C	8	4	7	54	87	15	8	19	14
C	7	7	8	44	82	18	22	21	12
C	6	6	6	36	77	18	25	21	17
C	6	6	8	45	78	12	19	23	17
C	7	10	6	41	94	20	18	21	18
C	8	7	7	55	89	17	16	21	13
C	5	3	4	29	69	17	22	19	18
C	8	5	4	40	82	19	21	23	12
C	8	5	5	42	81	28	28	22	15
C	7	2	8	43	84	7	13	6	14
C	9	7	7	43	88	22	23	22	13
C	1	3	5	39	51	14	9	9	11
C	5	4	4	48	69	21	22	20	19
C	6	6	5	45	78	18	27	23	15
C	5	4	8	46	87	25	13	23	12
C	7	8	8	46	67	22	8	21	9
C	5	7	4	59	73	6	8	21	19
C	0	6	3	26	43	13	14	6	2
C	10	7	5	44	81	26	18	27	10
C	6	3	5	48	78	15	8	20	15
C	8	9	7	51	80	22	19	20	14
C	9	5	5	41	75	20	22	22	18
C	5	3	1	36	73	16	20	13	10
C	5	2	2	34	84	11	13	16	18
C	5	4	6	46	81	20	21	22	8
C	5	5	4	35	71	10	14	20	12
C	7	9	9	45	83	23	25	21	12
C	6	5	4	38	85	21	14	23	15
C	5	6	6	41	72	21	15	23	14
C	5	1	1	41	64	13	19	9	10
C	4	3	5	38	64	14	14	13	12
C	5	4	3	45	78	7	4	15	10
C	7	2	4	51	84	14	11	20	14
C	6	5	4	47	85	21	17	18	11
C	6	3	3	39	71	17	13	15	18
C	4	3	2	43	64	19	22	12	8
C	8	5	7	43	80	20	12	20	15
C	4	4	7	42	81	14	16	16	19
C	4	7	6	40	79	19	9	22	10
C	7	5	6	42	79	20	24	25	18
C	6	8	6	40	85	17	9	17	6
C	10	8	10	52	93	17	25	20	20
C	6	5	4	38	73	13	25	20	19
C	4	8	9	45	86	17	19	22	7
SL	10	8	4	59	85	19	22	18	14
SL	7	5	3	47	89	18	22	21	16
SL	4	5	4	49	83	18	21	18	15
SL	8	7	6	57	68	11	9	16	13
SL	5	4	3	42	76	21	17	14	16
SL	9	10	10	59	90	11	15	14	14
SL	6	4	3	40	81	22	17	20	11
SL	8	8	8	36	80	12	14	12	13
SL	7	8	2	40	76	21	17	15	17
SL	5	4	3	52	90	21	26	24	11
SL	4	5	7	44	70	19	9	14	1
SL	4	3	2	39	82	21	7	17	18
SL	10	9	8	50	91	18	28	27	10
SL	8	4	8	44	73	11	22	16	14
SL	8	10	6	60	69	17	14	17	12
SL	6	9	8	37	81	17	21	21	8
SL	8	7	5	42	89	24	18	19	16
SL	6	5	7	39	92	23	21	22	9
SL	5	4	2	45	71	18	9	22	18
SL	8	7	6	46	86	11	22	26	19
SL	6	8	4	39	87	9	12	21	12
SL	9	10	8	48	67	17	19	17	18
SL	7	5	6	45	88	14	26	19	11
SL	9	10	7	54	93	16	23	23	20
SL	4	7	5	45	99	10	15	17	12
SL	7	6	2	44	96	18	23	21	11
SL	6	6	7	37	80	19	26	25	16
SL	9	2	0	45	89	24	26	28	23
SL	7	8	8	26	77	22	11	18	5
SL	5	6	6	43	84	18	14	13	12
SL	10	7	7	53	72	27	28	26	22
SL	7	6	8	53	87	27	27	25	15
SL	6	5	4	46	69	17	27	24	19
SL	9	6	6	56	79	24	14	27	22
SL	4	1	0	30	57	17	5	21	16
SL	3	1	3	37	68	13	13	12	18
AG	10	7	6	53	77	20	19	25	17
AG	9	8	5	49	73	26	28	24	12
AG	6	6	8	42	91	23	28	27	19
AG	8	5	4	51	70	20	22	16	10
AG	8	6	6	41	80	16	26	26	13
AG	5	7	5	50	73	23	20	18	17
AG	5	2	4	45	71	11	10	17	17
AG	9	7	7	51	77	20	28	25	20
AG	5	5	4	41	82	24	28	24	17
AG	4	2	1	40	83	17	16	19	11
AG	9	6	7	55	87	20	19	25	17
AG	6	6	5	49	95	27	21	27	14
AG	7	7	6	47	86	24	8	17	3
AG	9	8	4	55	83	25	27	26	12
AG	4	1	5	36	83	12	19	16	8
AG	8	6	4	40	91	16	20	21	16
AG	8	6	2	52	94	15	23	26	12
AG	10	5	1	54	98	25	28	27	14
AG	7	6	8	42	95	22	17	22	9
AG	6	5	3	38	66	19	19	17	21
AG	1	9	4	35	63	20	14	4	6
